# Supplementary material for: Coordination of the N-Terminal Heme in the Non-Classical Peroxidase from Escherichia coli
Source: Molecules. 2023 Jun 7;28(12):4598. doi: 10.3390/molecules28124598 (PMC10301912; doi:10.3390/molecules28124598)
Supplement: Supplementary file 1 [file molecules-28-04598-s001.zip]

Archive with 1 entries (1 files):
- molecules-2323045-supplementary.pdf
